# Supplementary material for: A telomere-to-telomere gap-free reference genome assembly of avocado provides useful resources for identifying genes related to fatty acid biosynthesis and disease resistance
Source: Hortic Res. 2024 Apr 22;11(7):uhae119. doi: 10.1093/hr/uhae119 (PMC11220182; doi:10.1093/hr/uhae119)
Supplement: Web_Material_uhae119 [file web_material_uhae119.zip › Supplementary Tables.xlsx]

## Sheet: Table S1
Table S1 Whole genome sequencing statistics
Technology	Total bases	Coveragea* (×)	No. of reads	N50 read length (bp)	N90 read length (bp)
ONT ultra-long	39287137046	45.4712	385362	100261	79240
Pacbio HiFi	70899735060	82.0599	3968472	17683	15111
NGS	52214658000	60.4336	348097720	150	150
Pore-C	89847154445	103.99	45751134	2577	988
* Estimated genome size is 864 Mb

## Sheet: Table S2
Table S2 Genome assembly statistics from different assemblers
Software	Version	Input Type	Parameters	Total Length (Bp)	Contig Number	Longest Contig (Bp)	N50 (Bp)	L50	N90 (Bp)	L90
hifiasm	0.19.5-r587	HiFi, ONT ultra-long	default	881368381	251	98702730	63616182	6	29021207	12
NextDenovo	2.5.0	ONT ultra-long	read_cutoff = 1k, seed_cutoff = 76246	822482900	66	53219529	33601839	10	9819973	26
Verkko	bioconda 1.4	HiFi, ONT ultra-long	default	1221804136	2544	53064787	15247978	25	1497296	104
HiCanu	2.2	HiFi	genomeSize=864m	1286853664	4102	48,,446,463	11865960	27	314541	172

## Sheet: Table S3
Table S3 Contig number in each chromosome
Chromosome ID	Hifiasm Contigs	Contig Number	Gap Number	Gap-Filling Positions In Final Assembly
Pa01	ptg000011l,ptg000012l	2	1	89086603..89086621
Pa02	ptg000017l,ptg000005l,ptg000019l	3	2	5078100..5113149; 93825173..93940640
Pa03	ptg000003l	1	0	-
Pa04	ptg000004l	1	0	-
Pa05	ptg000015l	1	0	-
Pa06	ptg000001l	1	0	-
Pa07	ptg000002l	1	0	-
Pa08	ptg000008l	1	0	-
Pa09	ptg000006l,ptg000016l	2	1	51136093..51144781
Pa10	ptg000007l,ptg000010l	2	1	43421027..43421055
Pa11	ptg000013l,ptg000014l	2	1	23905677..23905716
Pa12	ptg000009l	1	0	-
Total	-	18	6	-

## Sheet: Table S4
Table S4 Final genome assembly statistics
Total length (bp)	841551734
Chromosome number	12
Longest chromosome (bp)	105624931
N50 (bp)	78837527
N90 (bp)	48947417
Number of gaps	0
GC content	0.3941
Number of telomeres	24

## Sheet: Table S5
Table S5 Repeat annotation statistics
Class		Count	bpMasked	%masked
LTR
	Copia	82662	61050464	0.0725
	Gypsy	187419	185992439	0.221
	unknown	43239	33071206	0.0393
TIR
	CACTA	81910	22323694	0.0265
	Mutator	165083	61246102	0.0728
	PIF_Harbinger	79868	21662293	0.0257
	Tc1_Mariner	15487	4468517	0.0053
	hAT	79793	31182909	0.0371
nonLTR
	DIRS_YR	212	92977	0.0001
	L1_LINE	3342	1535240	0.0018
	LINE_element	44537	16367225	0.0194
	Penelope	1233	540189	0.0006
	tRNA_SINE	1074	179067	0.0002
	unknown	1378	563049	0.0007
nonTIR
	helitron	125311	35296858	0.0419
low_complexity		62	300837	0.0004
others		30449	10763640	0.0138
Total		926523	497696679	0.5791

## Sheet: Table S6
Table S6 Gene function annotation statistics
Database	Software	Number
Total protein-coding genes	braker3; tsebra; liftoff; maker	40629
NR	diamond blastp	32645
Swiss-Prot	diamond blastp	23485
Pfam	InterProScan	24877
eggNOG	eggNOG	28766
Gene Ontology	eggNOG	13977
KEGG Othology	eggNOG	13786

## Sheet: Table S7
Table S7 Non-coding RNA annotation statistics
Structural annotation	Number
5S_rRNA	3576
tRNA	458
LSU_rRNA	128
SSU_rRNA	77
5_8S_rRNA	65
snoR	398
miR	177
Total	4879

## Sheet: Table S8
Table S8 Telomere coordinates and length
Chromosome	Chromosome length (bp)	Start	End	Telomere length (bp)
Pa01	96338841	1	10087	10087
Pa01	96338841	96311651	96338841	27191
Pa02	105624931	1	13680	13680
Pa02	105624931	105610333	105624931	14599
Pa03	97012155	1	15938	15938
Pa03	97012155	97007473	97012155	4683
Pa04	58046398	1	8204	8204
Pa04	58046398	58033796	58046398	12603
Pa05	81218143	1	14083	14083
Pa05	81218143	81210925	81218143	7219
Pa06	62867237	1	11004	11004
Pa06	62867237	62853537	62867237	13701
Pa07	78837527	1	12587	12587
Pa07	78837527	78834463	78837527	3065
Pa08	59714246	1	10530	10530
Pa08	59714246	59708164	59714246	6083
Pa09	51273300	1	11161	11161
Pa09	51273300	51259541	51273300	13760
Pa10	48947417	1	13159	13159
Pa10	48947417	48935146	48947417	12272
Pa11	52942098	1	12484	12484
Pa11	52942098	52926539	52942098	15560
Pa12	48729441	1	7872	7872
Pa12	48729441	48719989	48729441	9453

## Sheet: Table S9
Table S9 Information of FISH probes
Target Region	Probe ID	sequences(5'to3')	length	labled with
telomere	pTEL	AGGGTTTTAGGGTTT	14	FAM－5’
45S rDNA	pITS1	GCCGTTTCCAGAACCACAACCGGCGAACCAGTCCCACGAG	40	TAMARA－5’
45S rDNA	pITS2	TGAGAGGCGAATCGTCGCCGATCGTACGTCGCGCCCGCAT	40	TAMARA－5’
centromere	pCEN	TGAAGCCCATGTAATGCRTTCCT	23	TAMARA－5’

## Sheet: Table S10
Table S10 Read coverage statistics
Reads Source	ONT-UL (minimap2)		HiFi (minimap2)		NGS (bowtie2)
Chromosome	Coverage Breath (%)	Coverage Depth (X)	Coverage Breath (%)	Coverage Depth (X)	Coverage Breath (%)	Coverage Depth (X)
Pa01	99.9993	43.7233	99.871	81.5282	95.2092	50.9447
Pa02	99.9809	43.7529	99.905	81.1917	93.3058	49.5225
Pa03	99.9998	43.5203	99.918	81.0698	93.7328	49.1447
Pa04	99.9767	40.827	99.9098	75.956	90.5041	46.517
Pa05	99.9998	44.3572	99.9995	82.1198	95.2041	51.723
Pa06	99.9994	43.715	99.9969	80.456	93.9351	48.082
Pa07	99.9884	43.7783	99.8094	77.7417	91.1174	56.8041
Pa08	99.9909	42.3569	99.921	78.1599	95.0795	48.1629
Pa09	99.9928	42.675	99.9154	79.2985	94.7922	49.2749
Pa10	99.9996	43.3668	99.9431	81.2079	94.2605	49.376
Pa11	99.9864	43.9115	99.8639	80.2222	93.7122	48.1726
Pa12	99.9997	44.0996	99.8451	82.6111	92.9904	48.3495

[truncated: 16 more sheets: Table S11, Table S12, Table S13, Table S14, Table S15, Table S16, Table S17, Table S18, Table S19, Table S20, Table S21, Table S22, Table S23, Table S24, Table S25, Table S26]
